# Supplementary material for: Accurate serology for SARS-CoV-2 and common human coronaviruses using a multiplex approach
Source: Emerg Microbes Infect. 2020 Sep 8;9(1):1965–73. doi: 10.1080/22221751.2020.1813636 (PMC8284965; doi:10.1080/22221751.2020.1813636)
Supplement: Table_S2.xlsx [file TEMI_A_1813636_SM9263.xlsx]

## Sheet: Sheet1
Table S2 Demographics of COVID-19a patients (PCRb confirmed)
Number of serum samples	total	449
	< 21 days	219
	≥ 21 days	230
Number of patients		330
Number of patients with demographic information		296
Male sex, n (%)		152 (51%)
Median age - year (IQRc)		63 (47 - 74)
Median age men - year (IQRc)		69 (58 - 75)
Median age women - year (IQRc)		54 (42 - 70)
Severity of diseasec, n (%)
Mild		138 (42%)
Moderate (admitted to hospital)		90 (27%)
Severe (intensive care unit) and / or deceased		102 (31%)
Comparison VNT50 and micro-array (PCR confirmed, ≥ 21 days post onset of symptoms)		74
Number of samples with demographic information		65
Male sex, n (%)		25 (38%)
Median age – year (IQRc)		62 (49 – 69)
Median age men – year (IQRc)		69 (62 – 75)
Median age women – year (IQRc)		54 (43 – 66)
Severity of diseased, n (%)
Mild		38 (51%)
Moderate (admitted to hospital)		15 (20%)
Severe (intensive care unit) and / or deceased		21 (28%)
a Coronavirus disease 2019
b Polymerase chain reaction
c Interquartile range
d Known for 330 patients
e Known for 74 patients
