# Supplementary material for: Accurate serology for SARS-CoV-2 and common human coronaviruses using a multiplex approach
Source: Emerg Microbes Infect. 2020 Sep 8;9(1):1965–73. doi: 10.1080/22221751.2020.1813636 (PMC8284965; doi:10.1080/22221751.2020.1813636)
Supplement: Table_S1.xlsx [file TEMI_A_1813636_SM9262.xlsx]

## Sheet: Sheet1
Table S1 Negative control cohorts		Age	# VNT50a	# SARS-CoV-2b S1	# SARS-CoV-2b N	# MERS-CoVc S1	# HCoVd-229E S1	# HCoVd-HKU1 S1	# HCoVd-NL63 S1	# HCoVd-OC43 S1
Healthy controls		18 - 79	74	74	74	74	74	74	74	74
Acute CMVe infection		not known	10	10	10	10	10	10	10	10
Acute EBVf infection		not known	10	10	10	10	10	10	10	10
Recent HCoVd non-COVID-19g infection	HCoVd-229E	> 60	23	23	7	23	18	18	18	18
	HCoVd-HKU1		6	6	3	6	6	6	6	6
	HCoVd-NL63		19	19	2	19	18	18	18	18
	HCoVd-OC43		32	32	3	32	20	20	20	20
Recent other influenza-like illness infection	Human bocavirus	> 60	2	2	0	2	2	2	2	2
	Haemophilus influenzae		1	1	0	1	1	1	1	1
	HMPVh		12	12	0	12	8	8	8	8
	HMPVh + M. pneumoniaek		1	1	0	1	1	1	1	1
	HPIVi 1		1	1	0	1	1	1	1	1
	HPIVi 2		1	1	0	1	1	1	1	1
	HIPVi4		2	2	0	2	0	0	0	0
	Influenza A virus		32	32	0	32	13	13	13	13
	Influenza A virus + KI polyomavirusj		2	2	0	2	2	2	2	2
	Influenza A virus + Rhinovirus		1	1	0	1	1	1	1	1
	Influenza B virus		17	17	1	17	3	3	3	3
	M. Pneumoniaek		1	1	0	1	1	1	1	1
	Rhinovirus		15	15	0	15	9	9	9	9
	RSVl A		6	6	0	6	2	2	2	2
	RSVlA + HMPVh		1	1	1	1	1	1	1	1
	RSVl B		5	5	1	5	3	3	3	3
Individuals with respiratory complaints		< 18	50	50	50	50	50	50	50	50
# Samples – total			324	324	162	324	255	255	255	255
# Samples – negative microarray result			324	324	156	323	17	15	7	2
# Samples – positive microarray result			0	0	6	1	238	240	248	253
Specificity for SARS-CoV-2c			1	1	0.96	n.a.	n.a.	n.a.	n.a.	n.a.
a Virus neutralization test 50
b Middle east respiratory syndrome coronavirus
c Severe acute respiratory syndrome coronavirus 2
d Human coronavirus
e Cytomegalovirus
f Epstein-barr virus
g Coronavirus disease 2019
h Human metapneumovirus
i Human parainfluenza virus
j Human polyovirus 3
k Mycoplasma pneumoniae
l Respiratory syncytial virus
